# Supplementary material for: Lung Ultrasound Is Useful for Evaluating Lung Damage in COVID-19 Patients Treated with Bamlanivimab and Etesevimab: A Single-Center Pilot Study
Source: Medicina (Kaunas). 2023 Jan 19;59(2):203. doi: 10.3390/medicina59020203 (PMC9962749; doi:10.3390/medicina59020203)
Supplement: Supplementary file 1 [file medicina-59-00203-s001.zip]

Archive with 1 entries (1 files):
- medicina-2116073-supplementary.pdf
